# Supplementary material for: Identification, classification, and transcription profiles of the B-type response regulator family in pear
Source: PLoS One. 2017 Feb 16;12(2):e0171523. doi: 10.1371/journal.pone.0171523 (PMC5312876; doi:10.1371/journal.pone.0171523)
Supplement: S1 File — (XLSX) [file pone.0171523.s001.xlsx]

## Sheet: Table S1
Table S1. Primers for Q-PCR analysis of anthocyanin biosynthetic and regulatory genes
Gene	GenBank accession number	Forward primer (5'to 3')	Reverse primer (5'to 3')	Product size (bp)
PpPAL	GU390550	TCTGCCAGGGAAAGATTATCG	TGAAGTTGAATGGAATGGAATGC	124
PpCHS	GU390543	GGGTGTACTCTTCGGATTTGG	AAAGGCGGAAACAATACATATACG	132
PpCHI	GU390544	GAACGGGTGCAAGGAATCTA	AACAGGAGTCCCTCCCAAGT	98
PpF3H	GU390545	GGAGAAAGACAAAGTGGAGATAAAGC	ACAAGAAGTGGAAAGGCAAAGTTAC	123
PpDFR	GU390547	ACTGAGGCTGCTGAGGAGAG	TCAAATCCAAGCTGGTAAATGT	132
PpANS	GU390546	AGTTGTTCAGGAAAAGCCAAGAGG	ACAAAGCAGGCAGATAGGAGTAGC	189
PpUFGT	JN870846	GGTCAAACAACTGGCAGTAGAG	TGTCCGCCCGTAGATGGTA	187
PyMYB10	GU253310	CAGCAGAAGATTTAAGTACGCCATC	TTCTAACAAGGTCTCCCACCAATC	80
PpbHLH3	XM_009358494	TATGGTGACGGGGACTTCTC	CCACCGTGGTCTCAATTCTT	137
PpbHLH33	HM622265	CTGATAGAGATGAGATGCCCTTACC	GGATGGATGATTGGACCGAGTG	103
PpWD40	XM_009353639	ACGGTTCGTCTAATCCAACG	TCAAACACGAGGGCATAACA	80
PpACTIN	JN684184	CCATCCAGGCTGTTCTCTC	GCAAGGTCCAGACGAAGG	139

## Sheet: Table S2
Table S2. Primers for Q-PCR analysis of PpHKs and B-PpRR genes
Gene	Forward primer (5'to 3')	Reverse primer (5'to 3')	Product size (bp)
PpHK1	ACCACAGGAGCAACAACACA	GCTTTCCCTGTCTTCTCCCC	193
PpHK3	CTGCAGCGGATTCAAAGTCG	AGACAGGGAGAGGGAGACAC	119
B-PpRR3	AGGAAGGTTCAATCCCCGTG	CATTGTCGGGGCCTGAAAGA	200
B-PpRR5	CGCTAGCTGTCACTGGTCAA	AACAAGGGGCATAGGTACGC	104
B-PpRR6	GGAAGCCACAGGGCAGTTAT	CGCCACGACCTCAAAGAGTA	146
B-PpRR7	CTCGAAATGGACCTGCCTGT	ATAGTCACAAGCACCGTGGG	90
B-PpRR8	TCCATGTGACGTGACCCATC	TGCGCAAAAGAATAGTGCCG	93
B-PpRR9	TAGTCAAGCAGGAGCCAAGTG	ATAATCTGTACGCGTCGTGGA	153
