# Supplementary material for: Identification, classification, and transcription profiles of the B-type response regulator family in pear
Source: PLoS One. 2017 Feb 16;12(2):e0171523. doi: 10.1371/journal.pone.0171523 (PMC5312876; doi:10.1371/journal.pone.0171523)
Supplement: S2 File — (XLSX) [file pone.0171523.s002.xlsx]

## Sheet: 工作表1
Supplementray file 2: List of accession numbers of RNA-seq data used in this work.
description	Accession number	Reference
For Fig 3:
0 day after full blossom	SRX2289483,SRX2289484	submitted
7 days after full blossom	SRX2289485,SRX2289486	submitted
35 days after full blossom	SRX2289487, SRX2289488	submitted
85 days after full blossom	SRX2289489,SRX2289490	submitted
Mature fruits	SRX2289491,SRX2289492	submitted
For Fig 4:
Endodormant buds	SRX1557998	Bai et al., 2013
Ecodormant buds	SRX1558012	Bai et al., 2013
Buds harvested on 2010.11.15	SRX148326	Liu et al., 2012
Buds harvested on 2010.12.15	SRX148327	Liu et al., 2012
Buds harvested on 2011.01.15	SRX148328	Liu et al., 2012
Buds harvested on 2011.02.15	SRX148329	Liu et al., 2012
For Fig 5：
0h after bag-removal (0H)	SRX1097529	submitted
6h after bag-removal (6H)	SRX1097530	submitted
24h after bag-removal (24H)	SRX1097531	submitted
144h after bag removal (144H)	SRX1097532	submitted
6h without bag-removal (6HC)	SRX1097535	submitted
24h without bag-removal (24HC)	SRX1097536	submitted
144h without bag-removal (144HC)	SRX1097537	submitted
